# Supplementary material for: Ketogenic diet therapy for high-grade gliomas combined with standard treatment using an angiogenesis inhibitor: An exploratory pilot study on feasibility
Source: Neurooncol Adv. 2025 Dec 22;8(1):vdaf264. doi: 10.1093/noajnl/vdaf264 (PMC12924638; doi:10.1093/noajnl/vdaf264)
Supplement: vdaf264_Supplementary_Data [file vdaf264_supplementary_data.zip]

Archive with 8 entries (8 files):
- Suppl. Figure 3.tif
- Suppl. Figure 4.tif
- Suppl. Figure 5.tif
- Suppl. Figure 6.tif
- Supplemental Table.docx
- Supplementary legend clean.docx
- Suppl. Figure 1.tif
- Suppl. Figure 2.tif
